# Supplementary material for: A case study on the relationship between risk assessment of scientific research projects and related factors under the Naive Bayesian algorithm
Source: Sci Rep. 2024 Apr 8;14:8244. doi: 10.1038/s41598-024-58341-y (PMC11002027; doi:10.1038/s41598-024-58341-y)
Supplement: Supplementary file 1 — Supplementary Information. [file 41598_2024_58341_MOESM1_ESM.zip]

Archive with 19 entries (17 files):
- ╩2╛▌░n/Code.txt
- ╩2╛▌░n/Figures/
- ╩2╛▌░n/Figures/Figure 1.vsdx
- ╩2╛▌░n/Figures/Figure 2.vsdx
- ╩2╛▌░n/Figures/Figure 3.opju
- ╩2╛▌░n/Figures/Figure 4.opju
- ╩2╛▌░n/Figures/Figure 5.opju
- ╩2╛▌░n/Figures/Figure 6.opju
- ╩2╛▌░n/Figures/Figure 7.opju
- ╩2╛▌░n/Figures/Figure 8.JNB
- ╩2╛▌░n/Raw/
- ╩2╛▌░n/Raw/firgue 3.xpt
- ╩2╛▌░n/Raw/firgue 4.xpt
- ╩2╛▌░n/Raw/firgue 5.xpt
- ╩2╛▌░n/Raw/firgue 6.xpt
- ╩2╛▌░n/Raw/firgue 7.xpt
- ╩2╛▌░n/Raw/firgue 8.xpt
- ╩2╛▌░n/Raw/table 2.xpt
- ╩2╛▌░n/Raw/table 3.xpt
