# Supplementary material for: A case study on the relationship between risk assessment of scientific research projects and related factors under the Naive Bayesian algorithm
Source: Sci Rep. 2024 Apr 8;14:8244. doi: 10.1038/s41598-024-58341-y (PMC11002027; doi:10.1038/s41598-024-58341-y)
Supplement: Supplementary file 1 — Supplementary Information. [file 41598_2024_58341_MOESM1_ESM.zip › ╩2╛▌░n/Code.txt]

import numpy as np
import pandas as pd
from sklearn.model_selection import train_test_split, GridSearchCV
from sklearn.naive_bayes import GaussianNB
from sklearn.preprocessing import StandardScaler
from sklearn.metrics import accuracy_score, precision_score, recall_score, f1_score, roc_auc_score

# Load and preprocess data
data = pd.read_csv('research_data.csv')  # Replace with your data file
X = data[['Budget input ', 'team experience ',' project size '']]
y = data['Risk assessment results']

# Split data into training and testing sets
X_train, X_test, y_train, y_test = train_test_split(X, y, test_size=0.2, random_state=42)

# Standardize features using StandardScaler
scaler = StandardScaler()
X_train_scaled = scaler.fit_transform(X_train)
X_test_scaled = scaler.transform(X_test)

# Hyperparameter tuning using GridSearchCV
param_grid = {'var_smoothing': np.logspace(0, -9, num=100)}  # Range of hyperparameters to search
model = GaussianNB()
grid_search = GridSearchCV(model, param_grid, cv=5, scoring='accuracy')
grid_search.fit(X_train_scaled, y_train)

# Best hyperparameters
best_var_smoothing = grid_search.best_params_['var_smoothing']

# Train the model with best hyperparameters
best_model = GaussianNB(var_smoothing=best_var_smoothing)
best_model.fit(X_train_scaled, y_train)

# Make predictions on the test set
y_pred = best_model.predict(X_test_scaled)

# Calculate evaluation metrics
accuracy = accuracy_score(y_test, y_pred)
precision = precision_score(y_test, y_pred)
recall = recall_score(y_test, y_pred)
f1 = f1_score(y_test, y_pred)
roc_auc = roc_auc_score(y_test, y_pred)

# Print results
print("Best Hyperparameters:", best_model.get_params())
print(f"Accuracy: {accuracy:.3f}")
print(f"Precision: {precision:.3f}")
print(f"Recall: {recall:.3f}")
print(f"F1 Score: {f1:.3f}")
print(f"ROC AUC: {roc_auc:.3f}")
